# Supplementary material for: Changes in Plasma Concentration of Free Proteinogenic and Non-Proteinogenic Amino Acids in High-Performance Sprinters over a 6-Month Training Cycle
Source: J Clin Med. 2024 Sep 6;13(17):5300. doi: 10.3390/jcm13175300 (PMC11395908; doi:10.3390/jcm13175300)
Supplement: Supplementary file 1 [file jcm-13-05300-s001.zip]

Archive with 1 entries (1 files):
- Supplementary File S1_Orig_Raw_Data.xlsx
