# Supplementary material for: Changes in Plasma Concentration of Free Proteinogenic and Non-Proteinogenic Amino Acids in High-Performance Sprinters over a 6-Month Training Cycle
Source: J Clin Med. 2024 Sep 6;13(17):5300. doi: 10.3390/jcm13175300 (PMC11395908; doi:10.3390/jcm13175300)
Supplement: Supplementary file 1 [file jcm-13-05300-s001.zip › Supplementary File S1_Orig_Raw_Data.xlsx]

## Sheet: Arkusz1
Athlete	Training Phase	Age (y)	Training age (years)	Height (m)	TBM (kg)	BMI (kg/m2)	ALST (kg)	RSMI (kg/m2)	SMM (kg)	SMM (%)	FM (kg)	FM (%)	LBM (kg)	LBM (%)	BMC (kg)	BMC (%)	WBC (109/L)	RBC (1012/L)	Hb (mmol/L)	HCT (%)	CK (U/L)	VO2max (L/min)	VO2max (mL/min/kgTBM)	VO2max (mL/min/kgSMM)	HRmax (/min)	Energy intake (kcal)	Protein intake (g/day)	Fat intake (g/day)	CHO intake (g/day)	His-rest	His-exhaustion	His-post 15'	His-post 30'	Ile-rest	Ile-exhaustion	Ile-post 15'	Ile-post 30'	Leu-rest	Leu-exhaustion	Leu-post 15'	Leu-post 30'	Lys-rest	Lys-exhaustion	Lys-post 15'	Lys-post 30'	Met-rest	Met-exhaustion	Met-post 15'	Met-post 30'
1	Transition	25.6438	10	1.824	78.809	23.6879	30.719	9.23331	35.7925	45.4167	10.14	12.8666	65.306	82.8662	3.363	4.26728	3.3	4.74	8.26	40.4	489	4.35	55.1967	121.534	196					98.5806	91.4359	92.9777	83.1464	101.775	75.3541	67.5779	53.986	202.673	159.119	145.649	116.16	259.598	230.406	194.118	177.571	53.4577	42.2308	39.0253	36.3671
1	General	25.7781		1.824	78.941	23.7276	33.203	9.97993	38.5994	48.8965	6.84	8.6647	68.647	86.9599	3.454	4.37542	3.4	4.61	8.57	40.7	743	4.26	53.9644	110.364	196					80.9002	76.6315	78.2995	81.6103	84.4203	67.0607	62.9212	53.9365	160.422	125.267	117.772	107.2	198.014	184.511	155.748	155.136	31.7707	25.8771	24.2483	24.472
1	Specific	25.874		1.824	79.59	23.9226	33.034	9.92914	38.4084	48.2578	6.588	8.27742	69.612	87.4632	3.39	4.25933	4	4.54	8.63	40.3	731	3.84	48.2473	99.9781	194					108.571	91.7021	78.2667	74.5849	221.02	138.511	98.9904	142.834	397.197	255.343	211.616	281.896	414.713	303.966	228.552	209.656	101.934	76.2547	58.8916	53.145
1	Competition	26.0877		1.824	79.563	23.9145	33.33	10.0181	38.7229	48.6695	7.783	9.78219	68.345	85.9005	3.435	4.31733	3.5	4.3	8.26	37.6	476	4.03	50.6517	104.073	201	4698.46	159.126	200	586	86.8538	76.545	71.6708	73.7645	138.828	98.255	79.7119	70.2837	245.271	177.269	154.055	139.175	330.789	266.408	221.329	218.889	59.2152	48.9778	41.7965	39.76
2	Transition	27.4466	21	1.88	90.48	25.5998	38.058	10.7679	44.0455	48.6799	8.85	9.78117	77.46	85.6101	4.17	4.60875	5	5.19	9.19	43.5	233	4.43	48.9611	100.578	172					98.6659	111.551	112.613	95.2293	73.1571	70.205	67.2853	57.6925	138.335	130.893	126.591	112.934	236.263	260.794	222.584	209.958	39.3821	40.4564	37.8958	37.0529
2	General	27.5863		1.88	93.507	26.4563	40.945	11.5847	47.3078	50.5928	7.308	7.81546	81.996	87.6897	4.203	4.49485	4.1	5.13	9.07	45.8	929	4.58	48.9803	96.8127	185					95.7024	101.424	99.3542	86.4901	84.9899	71.3069	60.4196	57.6467	141.848	125.017	113.6	106.13	244.675	245.952	216.732	200.517	38.0598	36.568	33.6905	31.37
2	Specific	27.6822		1.88	92.059	26.0466	40.476	11.452	46.7779	50.8129	6.623	7.1943	81.199	88.2032	4.237	4.60248	4.2	5.03	9.31	43.9	557	4.51	48.9903	96.4131	181					98.1593	79.7892	80.36	93.6062	104.808	62.59	60.8904	100.119	199.366	139.049	129.6	211.638	257.649	213.217	185.909	187.219	34.0715	25.6855	21.907	22.2255
2	Competition	27.8932		1.88	93.553	26.4693	40.263	11.3917	46.5372	49.7442	6.862	7.33488	82.408	88.087	4.283	4.57815	7.5	4.92	8.94	43.8	376	4.64	49.5976	99.7052	178					86.0009	77.1683	74.3568	70.9728	176.585	130.728	116.4	138.219	283.706	222.13	208.962	245.281	426.419	356.885	261.804	262.999	62.1244	44.9124	38.9916	36.0463
3	Transition	22.5808	13	1.871	88.184	25.1908	37.797	10.7972	43.8506	49.7263	7.934	8.9971	76.179	86.3864	4.071	4.61648	5.2	5.02	8.88	42.3	283	4.91	55.679	111.971	179					70.6165	86.1	76.239	52.4949	72.033	79.7209	74.9706	53.57	132.212	153.655	138.715	105.945	178.515	199.996	171.583	119.224	26.3058	29.5099	26.9152	21.4667
3	General	22.7151		1.871	88.771	25.3585	38.078	10.8774	44.1681	49.7551	7.65	8.61768	77.09	86.8414	4.031	4.5409	6	4.91	9.07	43.2	567	4.59	51.7061	103.921	178					80.5678	77.3122	70.3411	72.898	128.448	116.935	89.0089	105.57	219.524	191.275	160.508	188.809	277.845	244.195	180.593	211.614	52.6368	44.85	35.4641	45.08
3	Specific	22.811		1.871	90.647	25.8944	39.091	11.1668	45.3128	49.9882	8.217	9.06483	78.237	86.3095	4.193	4.62564	5.8	4.87	8.69	42.5	487	5.05	55.7106	111.447	183					77.5154	81.6596	77.6647	72.57	61.253	59.9405	58.2512	50.1887	124.604	125.137	125.023	112.372	192.948	211.818	173.297	169.089	26.9995	27.9067	25.5803	24.4195
3	Competition	23.0438		1.871	90.241	25.7784	38.524	11.0048	44.6521	49.481	7.767	8.60695	78.364	86.8386	4.11	4.55447	5.9	4.99	9.19	43	313	4.9	54.299	109.737	186	5274.53	234.627	200	657	68.6636	72.0415	67.2561	64.4553	98.5526	87.0906	75.0951	67.642	192.18	163.731	151.016	131.124	237.904	236.619	196.827	187.433	38.7009	31.5686	28.8565	28.4982
4	Transition	21.589	7	1.845	84.154	24.7219	32.572	9.56867	37.9664	45.1153	12.39	14.723	67.927	80.7175	3.837	4.5595	6.8	5.22	9.07	42.1	207	4.1	48.7202	107.99	186					88.3164	94.9226	91.3155	82.2894	54.4787	60.7115	60.6499	53.5168	110.07	128.287	115.611	104.564	143.188	154.003	142.26	121.13	25.9295	29.1068	26.4444	25.871
4	General	21.726		1.845	83.572	24.5509	33.945	9.97202	39.5178	47.286	10.981	13.1396	68.732	82.2429	3.859	4.61758	4.8	5.01	8.82	41.8	657	4.18	50.0168	105.775	189					71.4473	87.107	75.1148	60.0268	60.289	72.8058	59.6239	47.227	100.897	116.346	94.7713	78.5563	126.113	136.976	111.683	98.9194	18.6831	21.8295	20.283	17.3295
4	Specific	21.8219		1.845	84.385	24.7898	34.193	10.0449	39.7981	47.1625	10.697	12.6764	69.815	82.7339	3.873	4.58968	6	4.84	8.57	40.2	343	4.39	52.0235	110.307	187					90.9896	82.4984	92.2947	80.7228	102.302	92.6657	80.5306	66.3833	180.46	177.962	146.761	131.374	194.994	193.756	151.705	148.255	51.155	43.9507	39.7687	38.8742
4	Competition	22.0329		1.845	83.203	24.4425	33.789	9.92619	39.3216	47.2598	11.268	13.5428	68.107	81.8564	3.828	4.6008	7.1	5.43	9.5	45.4	226	4.29	51.5606	109.1	189					75.0685	77.9073	74.9799	73.7323	68.1194	74.4015	64.2165	64.9255	127.376	133.299	122.133	118.26	186.391	172.15	139.71	143.648	29.0994	28.0415	25.1458	25.4095
5	Transition	21.5479	5	1.966	87.865	22.7326	37.074	9.59185	43.0536	48.9997	9.943	11.3162	73.839	84.0369	4.083	4.6469	5.5	5.59	10.18	48.4	192	4.36	49.6216	101.269	189					106.664	92.8836	99.3178	95.8097	109.621	84.8044	74.3301	73.8162	184.074	136.969	130.046	124.346	306.876	274.891	238.877	245.245	62.7036	52.2044	47.1548	46.2482
5	General	21.6849		1.966	88.081	22.7885	37.736	9.76312	43.8017	49.7289	9.339	10.6027	74.658	84.7606	4.084	4.63664	4.4	4.9	9.19	44.3	194	4.67	53.0194	106.617	186					102.609	112.483	99.7716	107.495	71.0061	71.079	66.6146	64.0874	130.167	130.873	124.93	120.981	215.052	238.83	201.936	195.037	42.5675	39.7193	39.1594	38.4756
5	Specific	21.7808		1.966	88.638	22.9326	35.848	9.27466	41.6682	47.0095	10.823	12.2103	73.657	83.0987	4.158	4.69099	4.2	4.97	9.44	44.4	86.6	4.7	53.0247	112.796	185					107.428	96.5903	100.983	100.082	94.342	81.2857	77.1995	69.4913	163.142	138.153	135.875	126.517	265.447	254.3	220.95	245.133	47.0977	40.4398	39.2447	39.675
5	Competition	21.9918		1.966	92.344	23.8914	43.216	11.1809	49.9941	54.139	8.497	9.20146	79.68	86.2861	4.167	4.51248	3.6	4.8	9.19	43.1	171	4.93	53.3873	98.6117	186	5161.27	184.688	156	782	84.1104	81.84	88.4093	80.0508	61.0194	58.6462	59.6458	56.9153	105.45	103.775	105.506	100.91	241.36	226.967	200.932	209.071	36.1009	35.9194	34.1425	35.7155
6	Transition	26.9479	10	1.83	80.001	23.8887	30.263	9.0367	35.2572	44.0709	12.013	15.0161	64.68	80.849	3.308	4.13495	4.6	4.71	8.32	39.3	287	4.16	51.9994	117.99	207					102.821	87.9476	97.4249	98.2285	107.572	82.7296	83.8038	75.8667	185.298	141.91	149.627	139.683	261.401	200.852	216.657	202.472	59.2371	42.4324	44.3207	45.2947
6	General	27.0795		1.83	81.551	24.3516	32.306	9.64675	37.5458	46.0396	10.69	13.1084	67.538	82.8169	3.323	4.07475	3.9	4.78	8.45	42	263	4.16	51.011	110.798	208					106.002	96.4723	103.625	101.726	93.9005	73.7922	65.8006	79.3605	168.26	136.382	126.479	145.968	284.89	233.302	213.462	207.414	49.8426	40.5607	36.4	40.6706
6	Specific	27.1781		1.83	79.622	23.7756	32.558	9.722	37.8305	47.5127	9.12	11.4541	67.169	84.3599	3.333	4.18603	3.5	4.67	8.57	41.1	303	4.14	51.9957	109.435	206					101.587	93.9464	101.407	100.892	83.3179	61.2293	60.4015	54.6831	167.903	124.929	123.517	114.876	312.066	287.871	257.798	252.079	50.715	39.6728	37.3056	38.417
6	Competition	27.389		1.83	80.496	24.0365	32.778	9.78769	38.0791	47.3056	9.015	11.1993	68.14	84.6502	3.341	4.15052	4.4	4.57	8.57	39.5	443	4.16	51.6796	109.246	201	3174.76	165.946	89	443	85.7726	80.7065	85.2447	80.1259	61.5228	55.3931	49.6521	45.5783	112.696	97.2911	94.8329	85.2093	256.286	232.37	201.852	204.797	37.6242	30.4145	30.4775	27.6036
7	Transition	30.274	15	1.877	84.065	23.8609	33.881	9.61674	39.2655	46.7085	11.476	13.6513	68.874	81.9295	3.715	4.4192	7.6	5.27	9.13	43.7	169	3.7	44.0136	94.2302	196					80.1434	91.9398	102.371	102.129	43.4509	65.3397	60.3837	56.0155	81.733	124.839	120.259	113.912	154.872	217.366	188.844	186.122	19.0273	25.7095	24.8233	23.8972
7	General	30.4082		1.877	82.841	23.5135	33.888	9.61872	39.2734	47.4082	9.611	11.6017	69.569	83.9789	3.661	4.41931	5.4	4.91	8.82	42.8	126	3.73	45.026	94.9751	193					78.9908	89.7715	93.8426	91.3903	50.6111	59.4995	54.2056	47.9784	114.524	131.36	119.967	110.76	193.52	228.412	191.716	198.141	20.4115	25.2142	22.8108	23.2314
7	Specific	30.5041		1.877	83.091	23.5844	33.096	9.39392	38.3785	46.1885	9.146	11.0072	70.272	84.5723	3.673	4.42045	7.3	5.04	8.94	43.6	210	3.82	45.9737	99.5349	190					84.261	93.2092	84.3405	91.6045	82.1708	59.7375	49.1847	44.8006	186.652	132.849	114.282	104.862	219.032	227.118	177.607	173.607	32.5931	26.8673	23.4646	23.0973
7	Competition	30.7151		1.877	86.707	24.6108	35.583	10.0998	41.1888	47.5034	10.202	11.7661	72.744	83.8963	3.761	4.3376	6.2	5	8.94	43	123	3.96	45.6711	96.1427	192	4184.36	208.415	160	495	67.9216	77.545	79.9425	72.7056	43.5564	49.2931	48.4063	44.089	84.4391	93.477	92.2913	86.0671	203.175	235.288	203.549	181.579	24.4329	28.8993	26.2867	22.6151
8	Transition	22.0877	7	1.826	77.397	23.2125	32.286	9.68306	37.6232	48.6106	6.973	9.00939	67.022	86.5951	3.402	4.39552	5.1	4.69	8.2	39.2	1250	3.79	48.9683	100.736	181					71.3561	78.1779	73.213	65.8111	51.673	53.7638	46.4334	42.9503	104.909	110.695	100.733	95.1975	108.445	122.696	103.419	102.768	21.1971	21.4845	20.4565	19.3568
8	General	22.2219		1.826	79.009	23.696	32.599	9.77694	37.9769	48.0665	6.763	8.55978	68.815	87.0977	3.431	4.34254	5.5	5	8.63	43.4	510	4.19	53.0319	110.33	193					79.1627	79.5136	79.729	80.4634	71.7693	73.2949	69.1874	65.1549	131.909	128.181	128.236	118.321	186.468	181.492	169.099	167.334	34.9006	32.8812	31.5087	31.8142
8	Specific	22.3123		1.826	80.879	24.2568	34.865	10.4565	40.5374	50.1211	6.935	8.57454	70.468	87.1277	3.476	4.29778	5.6	4.77	8.88	40.7	649	3.72	45.9946	91.767	194					86.1	87.5613	84.3186	75.6	58.2584	59.5924	55.5589	55.9569	111.468	112.86	105.099	105.161	153.445	162.75	131.52	140.895	24.8679	24.8246	22.1446	24.2347
8	Competition	22.526		1.826	80.445	24.1267	34.46	10.3351	40.0798	49.8226	7.22	8.97508	69.753	86.7089	3.472	4.31599	5.8	4.94	9.19	42.5	436	3.75	46.6157	93.5633	188					64.6289	71.5674	70.6385	63.0489	63.8248	68.2695	63.4191	62.3851	106.468	114.182	108.025	101.624	160.554	176.084	146.1	147.106	33.0295	33.1983	29.4539	29.4506
9	Transition	27.589	15	1.816	73.909	22.4112	27.295	8.27659	31.8716	43.1227	14.019	18.9679	56.412	76.3263	3.478	4.70579	4.824	4.09252	7.92166	37.6047	159	4.1389	56	129.862	182					102.664	94.6637	95.9656	90.5025	84.0094	72.3564	69.0711	56.4496	160.147	135.255	131.84	109.426	227.845	221.797	187.263	185.468	38.0345	31.6427	30.5224	29.0245
9	General	27.6877		1.816	73.978	22.4321	28.158	8.53827	32.8585	44.4166	11.401	15.4113	59.08	79.8616	3.497	4.72708	4.5	4.04	7.82	38.1	124	5.25	70.967	159.776	181					94.8493	102.402	96.8219	92.863	88.3766	69.816	66.3087	59.9757	157.364	136.465	124.042	115.879	252.217	206.906	185.403	178.787	39.6444	31.9829	28.3596	28.0796
9	Specific	27.8192		1.816	73.416	22.2617	27.867	8.45004	32.5297	44.3087	11.437	15.5783	58.474	79.6475	3.505	4.77416	4.9	4.23	8.38	39.8	114	4.11	55.9823	126.346	188					96.5975	100.502	99.1009	107.404	75.1893	73.97	68.7604	63.2222	141.619	142.312	136.514	124.359	234.767	234.507	195.855	201.826	27.4622	27.9712	25.4339	25.0158
9	Competition	28.0329		1.816	73.976	22.4315	28.775	8.72537	33.5358	45.3333	10.268	13.8802	60.151	81.3115	3.557	4.80832	5	4.27	8.26	39.3	250	4.12	55.6937	122.854	184					67.6847	69.8236	71.55	63.4547	71.0288	67.8473	63.4112	52.3075	130.391	124.814	121.47	102.357	233.001	232.364	205.955	189.156	31.293	30.8	30.3407	26.6538
10	Transition	20.6493	8	1.797	74.921	23.201	30.153	9.33758	35.2329	47.0267	8.784	11.7243	62.965	84.0419	3.172	4.23379	5.2	5.25	9.25	43	432	4.45	59.3959	126.302	194					70.1282	70.371	75.3372	62.6822	67.3601	64.628	64.5037	46.6087	127.837	124.86	126.58	95.3039	220.365	230.171	210.806	181.475	32.8118	32.2965	32.9545	27.0337
10	General	20.7836		1.797	72.8	22.5442	29.407	9.10656	34.4099	47.2664	8.92	12.2527	60.732	83.4231	3.148	4.32418	4.7	4.77	8.63	41.4	881	4.07	55.9066	118.28	194					87.1836	79.2961	76.283	64.9062	132.894	107.394	88.444	68.7094	226.445	184.878	155.721	126.683	279.376	225.981	182.99	163.221	55.0129	39.9996	33.9155	32.8075
10	Specific	20.8795		1.797	76.394	23.6572	30.865	9.55807	36.0374	47.1731	9.133	11.9551	64.07	83.8678	3.191	4.17703	4.8	4.59	8.51	38.9	533	4.52	59.167	125.425	193					80.4562	80.8046	76.1072	63.0548	105.937	105.179	86.1101	60.8156	167.053	165.586	139.174	101.123	241.783	203.541	172.096	151.597	43.5623	35.4464	31.1944	31.804
10	Competition	21.0904		1.797	73.85	22.8694	29.452	9.1205	34.4408	46.6361	9.53	12.9045	61.164	82.8219	3.156	4.27353	4.3	5.07	9.07	43.5	379	4.11	55.6534	119.335	188	3757.28	172.091	160	422	64.482	70.0071	70.5	65.6	50.5425	54.4151	49.3	47.8	95.7763	99.2997	93.8	90.2	167.69	179.901	150.2	146.8	19.8506	22.7451	20.7	19.6
[truncated: 152 more columns]
